# Supplementary material for: Oxyresveratrol in Breast Cancer Cells: Synergistic Effect with Chemotherapeutics Doxorubicin or Melphalan on Proliferation, Cell Cycle Arrest, and Cell Death
Source: Pharmaceutics. 2024 Jun 29;16(7):873. doi: 10.3390/pharmaceutics16070873 (PMC11279446; doi:10.3390/pharmaceutics16070873)
Supplement: Supplementary file 1 [file pharmaceutics-16-00873-s001.zip]

Archive with 1 entries (1 files):
- pharmaceutics-3047422-supplementary.pdf
